# Supplementary material for: Rheological, Microstructural, and Physicochemical Characterization of Pasta Fortified with Carrot Pomace: A Comparative Study of Wheat Types and Carrot Varieties
Source: Foods. 2026 Jun 18;15(12):2201. doi: 10.3390/foods15122201 (PMC13298148; doi:10.3390/foods15122201)
Supplement: Supplementary file 1 [file foods-15-02201-s001.zip]

Archive with 1 entries (1 files):
- foods-4343887-supplementary.pdf
